# Supplementary material for: Concomitant Hepatic Artery Resection for Advanced Perihilar Cholangiocarcinoma: A Narrative Review
Source: Cancers (Basel). 2022 May 27;14(11):2672. doi: 10.3390/cancers14112672 (PMC9179358; doi:10.3390/cancers14112672)
Supplement: Supplementary file 1 [file cancers-14-02672-s001.zip]

Archive with 1 entries (1 files):
- cancers-1678037-supplementary.wmv
